# Supplementary material for: Succession of bacterial communities on carrion is independent of vertebrate scavengers
Source: PeerJ. 2020 Jun 10;8:e9307. doi: 10.7717/peerj.9307 (PMC7293191; doi:10.7717/peerj.9307)
Supplement: Dataset S1 — Interactive Krona plots, and the full count table showing the distribution of each OTU among all samples. [file peerj-08-9307-s001.zip]

Archive with 11 entries (10 files):
- DS1_COW.fresh_stage_krona.html
- __MACOSX/
- __MACOSX/._DS1_COW.fresh_stage_krona.html
- DS4_COW.soil_krona.html
- __MACOSX/._DS4_COW.soil_krona.html
- DS2_COW.bloat_stage_krona.html
- __MACOSX/._DS2_COW.bloat_stage_krona.html
- DS3_COW.active_decay_stage_krona.html
- __MACOSX/._DS3_COW.active_decay_stage_krona.html
- DS5_COW.count_table.taxonomy.categories.csv
- __MACOSX/._DS5_COW.count_table.taxonomy.categories.csv
